# Supplementary material for: Extracellular Vesicle and Plasma miRNAs as Candidate Biomarkers of Traumatic Brain Injury in the Context of Polytrauma
Source: Int J Mol Sci. 2026 May 10;27(10):4248. doi: 10.3390/ijms27104248 (PMC13206937; doi:10.3390/ijms27104248)
Supplement: Supplementary file 1 [file ijms-27-04248-s001.zip]

Archive with 1 entries (1 files):
- ijms-4240502-supplementary.pdf
